# Supplementary material for: Pancancer Analysis and the Oncogenic Role of UBTF in Breast Invasive Carcinoma
Source: Int J Mol Sci. 2026 Mar 23;27(6):2909. doi: 10.3390/ijms27062909 (PMC13027293; doi:10.3390/ijms27062909)
Supplement: Supplementary file 1 [file ijms-27-02909-s001.zip]

Archive with 1 entries (1 files):
- ijms-4156983-supplementary.pdf
